# Supplementary material for: Kidney Exchange Program Reporting Standards: Evidence-Based Consensus From Europe
Source: Front Public Health. 2021 Feb 11;9:623966. doi: 10.3389/fpubh.2021.623966 (PMC7928410; doi:10.3389/fpubh.2021.623966)
Supplement: Supplementary file 1 [file Data_Sheet_1.xlsx]

## Sheet: Paper & Measures
Title	Authors	Year	Country	Type	Field	Total population	Recipient Gender	Donor Gender	Recipient Age	Donor Age	PRA level	Recipient ABO type	Donor ABO type	# donors per patient	ethnicty of donor	# altruists	Incompatibility Type (with specified donor - e.g. ABO, crossmatch)	Relationship with specified donor (parent, sibling, child, relative other, non relative)	Number of previous transplants	HLA mismatch type( 0,1,…,6)	Time on dialysis (average)	Creatinine Clearance	Deceased transplant wait time	Nr of Centers involved	Computation time	Spread over transplant centers involved	% icnrease over existng LTx program (without exchange)	# Transplants before crossmatch / Identified	# 2, 3 (and 4 :)) cycles before crossmatch	Length of (longest) cycle/chain	# transplants cancelled because of crossmatch / General not proceeding	Time until transplant (in general, per bloodtype, and for highly sensitized patients)	(average number of ) pairs per match run	Enrolment rate	Abandonement rate	Transplanted otherwise	Pairs stil remaining in pool	# / % of transplants (expected in simulation studies)	# / % of transplants for ABO incompatibe pairs	# / % of transplants for crossmatch negative pairs	#/% ABOi transplants	#/% of bloodtype identical transplants	# / % of transplants per bloodtype (patient or patient & donor)	Median PRA of matched recipients (depending on incompatibility type) and/or % highly sensitized patients	correlation between matching using virtual crossmatch and actual crossmatch results	Cold ischemia time	Acute rejection rate (and causes)	graft survival rate ( 3 months, 1 and 5 year)	patient survival rate (1 and 5 year) -also known as mortality rate
Study Data							Structure/Population Measures/Data																					Process Measures
Living Donor Kidney Exchange for Both ABO-Incompatible and Crossmatch Positive Donor–Recipient Combinations	M. de Klerk, B.J.J.M. Haase-Kromwijk, F.H.J. Claas, M. Witvliet, and W. Weimar	2005	Netherlands	Observational	Medicine	1			1	1	1						1	1						1		1		1	1									1	1	1			1	1
The Dutch Algorithm for Allocation in Living Donor Kidney Exchange	K.M. Keizer, M. de Klerk, B.J.J.M. Haase-Kromwijk, and W. Weimar	2005	The Netherlands	Observational	Medicine	1			1	1	1	1	1				1				1		1					1
The Dutch National Living Donor Kidney Exchange Program	Marry de Klerk, Karin M. Keizer, Frans H. J. Claas, Marian Witvliet, Bernadette J. J. M. Haase-Kromwijk and Willem Weimar	2005	Netherlands	Observational	Medicine	1	1	1	1	1	1	1	1				1	1														1	1					1	1	1			1	1	1		1
Highly Efficient Living Donor Kidney Exchange Program for Both Blood Type and Crossmatch Incompatible Donor-Recipient Combinations	Marry de Klerk, Marian D. Witvliet, Bernadette J. J. M. Haase-Kromwijk, Frans H. J. Claas, and Willem Weimar	2006	Netherlands	Observational	Medicine	1	1	1	1	1	1		1				1	1														1	1		1	1	1	1	1	1				1
A Flexible National Living Donor Kidney Exchange Program Taking Advantage of a Central Histocompatibility Laboratory: The Dutch Model	De Klerk, Claes, Weimar	2008	Netherlands	Observational	Medicine	1			1	1	1	1	1				1	1													1		1	1	1	1	1	1	1	1					1
Early Experience of Paired Living Kidney Donation in the United Kingdom	Rachel J. Johnson, Joanne E. Allen, Susan V. Fuggle, J. Andrew Bradley, and Chris Rudge, on behalf of the Kidney Advisory Group, UK Transplant (NHSBT)	2008	UK	Observational	Medicine	1	1		1		1	1	1				1	1		1			1	1				1	1		1		1	1	1	1	1	1								1		1
Hurdles, Barriers, and Successes of a National Living Donor Kidney Exchange Program	Marry de Klerk, Marian D. Witvliet, Bernadette J. J. M. Haase-Kromwijk, Frans H. J. Claas, and Willem Weimar	2008	Netherlands	Observational	Medicine	1			1	1	1	1	1				1	1					1					1	1		1		1	1	1	1	1	1						1	1
Altruistic Donor Triggered Domino-Paired Kidney Donation for Unsuccessful Couples from the Kidney-Exchange Program	J. I. Roodnat, W. Zuidema, J. van de Wetering, M. de Klerk, R. A. M. Erdman, E. K. Massey, M. T. Hilhorst, J. N. M. Ijzermans and W. Weimar	2010	The Netherlands	Observational	Medicine		1	1	1	1	1	1	1		1	1														1								1
Exchange Donor Transplantation: Ethical Option for Living Renal Transplantation	A. Gürkan, S. Kaçar, C. Varılsuha, S. Tilif, V. Turunç, M. Dogˇ an, H. Dheir, and S. S¸ ahin	2011	Turkey	Observational	Medicine	1	1	1	1	1							1	1			1			1														1								1	1	1	1
Comparison of Paired Exchange Kidney Transplantations With Living Related Kidney Transplantations	M. Tuncer, S. Tekin, L. Yücetin, A. S¸ engül, and A. Demirbas	2012	Turkey	Observational	Medicine		1		1	1																																					1	1	1
A Novel Experience in Living Donor Renal Transplantation: Voluntary Exchange Kidney Transplantation	S.H. Kaçar, A. Ero_x0001_glu, S. Tilif, B. Güven, and Z. Okçuo_x0001_glu Kadıo_x0001_glu	2013	Turkey	Observational	Medicine	1	1	1	1	1										1		1					1		1									1
Alternative Living Kidney Donation Programs Boost Genetically Unrelated Donation	Rosalie A. Poldervaart,Mirjam Laging, Tessa Royaards, Judith A. Kal-van Gestel, Madelon van Agteren, Marry de Klerk, Willij Zuidema, Michiel G. H. Betjes, and Joke I. Roodnat	2015	Netherlands	Observational	Medicine	1											1	1									1									1		1										1	1
Actividad de Donacion y Trasplante Renal	ONT	2018	Spain	Observational	KEP Report																			1		1			1									1
NTS Jaarverslag 2018	Nederlandse Transplantatie Stichting	2018	Netherlands	Observational	KEP Report	1						1					1																		1	1	1	1	1	1			1
Organ Donation and Transplantation Activity Report 2018/2019	NHS Blood and Transplant	2019	UK	Observational	KEP Report	1					1	1	1			1	1						1	1		1		1	1	1	1	1	1	1	1	1	1	1	1	1			1	1				1	1
The implementation of a kidney exchange program does not induce a need for additional psychosocial support	Leonieke Kranenburg, Willij Zuidema, Petra Vanderkroft, Hugo Duivenvoorden, Willem Weimar, Jan Passchier, Medard Hilhorst, Marry de Klerk, Jan IJzermans and Jan Busschbach	2006	The Netherlands	Observational	Medicine		1	1	1	1								1
Maximizing Expectation on Vertex-Disjoint Cycle Packing	Joao Pedro Pedroso	2014	Portugal	Simulation study with generated data	CS	1																			1				1				1					1
Maximising expectation of the number of transplants in kidney exchange programmes	Xenia Klimentova, João Pedro Pedroso, Ana Viana	2016	Portugal	Simulation study with generated data	CS	1																			1			1										1
Kidney exchange simulation and optimization	Nicolau Santos, Paolo Tubertini, Ana Viana & João Pedro Pedroso	2017]	Portugal/Italy	simulation study with generated data	CS	1			1	1	1	1	1															1			1	1			1		1	1
The optimal chain length for kidney paired exchanges: an analysis of the Dutch program	Marry de Klerk, Wilfred M. van der Deijl, Marian D. Witvliet, Bernadette J. J. M. Haase-Kromwijk, Frans H. J. Claas and Willem Weimar	2010	Netherlands	simulation study with real data	Medicine	1					1	1	1				1											1	1	1			1	1				1	1	1			1
Coordinating Unspecified Living Kidney Donation and Transplantation Across the Blood-Type Barrier in Kidney Exchange	Kristiaan M. Glorie, Marry de Klerk, Albert P.M. Wagelmans, Joris J. van de Klundert, Willij C. Zuidema, Frans H.J. Claas, and Willem Weimar	2013	NL	simulation study with real data	Medicine	1																						1				1									1	1		1
Transnational validation of the Australian algorithm for virtual crossmatch allocation in kidney paired donation	Georg A. Böhmig, Samantha Fidler, Frank T. Christiansen, Gottfried Fischer, Paolo Ferrari	2013	Austria	simulation study with real data	Medicine	1	1	1	1	1	1	1	1				1		1	1								1	1																1
The Spanish Kidney Exchange Model: Study of Computation-Based Alternatives to the Current Procedure	Miquel Bofill, Marcos Calderón, Francesc Castro, Esteve Del Acebo, Pablo Delgado, Marc Garcia, Marta García, Marc Roig, María O. Valentín, and Mateu Villaret	2017	Spain	simulation study with real data	CS	1																						1	1	1	1							1
Kidney Exchange with Long Chains: An Efficient Pricing Algorithm for Clearing Barter Exchanges with Branch-and-Price	Kristiaan M. Glorie, J. Joris van de Klundert, Albert P. M. Wagelmans	2014	NL	simulation study with real data and generated data	CS	1					1	1	1				1								1	1		1		1		1										1	1	1
[truncated: 29 more columns]

## Sheet: Expert Panel Classifications
		Recipient attributes [Age]	Recipient attributes [Blood Type]	Recipient attributes [cPRA]	Recipient attributes [Ethnicity]	Recipient attributes [Gender]	Recipient attributes [Match Probability]	Recipient attributes [Nationality]	Recipient attributes [Prior Transplants]	Recipient attributes [Social Demographics]	Donor Attributes [Age]	Donor Attributes [Blood Type]	Donor Attributes [Ethnicity]	Donor Attributes [Gender]	Donor Attributes [LKDPI]	Donor Attributes [Nationality]	Donor Attributes [Social Demographics]	Pair Attributes [Type of Incompatibility]	Pair Attributes [Relationship]	Comments	Enrolment Measures [Number of pairs]	Enrolment Measures [Number of non-directed donors]	Matching and Transplantation Measures [Pairs Matched]	Matching and Transplantation Measures [Pairs left unmatched]	Matching and Transplantation Measures [Identified cycles/chains (by length)]	Matching and Transplantation Measures [Computation Time]	Matching and Transplantation Measures [Number of match failures]	Matching and Transplantation Measures [Reasons for match failures]	Matching and Transplantation Measures [Number of organs recovered from failed KEP matches]	Matching and Transplantation Measures [Pairs transplanted]	Matching and Transplantation Measures [Pairs not transplanted]	Matching and Transplantation Measures [Pairs transplanted outside of KEP]	Matching and Transplantation Measures [Average time to transplant]	Matching and Transplantation Measures [Non-directed donor utilization]	Matching and Transplantation Measures [Cold ischemia time]	Matching and Transplantation Measures [HLA matching]	Matching and Transplantation Measures [Age matching]	Matching and Transplantation Measures [Increase in total number of transplant due to KEP]	Matching and Transplantation Measures [Percentage of KEP transplants as part of total living donation]	Outcome measures [Patient survival]	Outcome measures [Donor survival]	Outcome measures [Graft survival]	Outcome measures [Number of rejection episodes]	Outcome measures [Number of acute rejections]	Outcome measures [QALY for recipients]	Outcome measures [QALY for donors]	Outcome measures [Cost measures]	Comments	Context [Other programs - Where is the KEP positioned as part of other (living) donor programs]
Count	Base Set	8	10	10	2	6	5	3	5	1	8	10	2	7	4	3	1	10	7	0	10	10	10	9	7	2	8	7	3	10	10	6	8	8	5	7	6	8	8	8	7	8	3	3	2	2	1	0	6
	Extended Set	2	0	0	4	3	5	4	5	4	2	0	5	2	4	4	4	0	3	0	0	0	0	1	3	2	2	3	6	0	0	4	2	2	4	3	4	2	2	1	2	1	5	5	4	4	6	0	2
	Other	0	0	0	4	1	0	3	0	5	0	0	3	1	2	3	5	0	0	0	0	0	0	0	0	6	0	0	1	0	0	0	0	0	1	0	0	0	0	1	1	1	2	2	4	4	3	0	2
[truncated: 8 more columns]
